# Supplementary material for: Fungal Pathogens Associated with Strawberry Crown Rot Disease in China
Source: J Fungi (Basel). 2022 Nov 2;8(11):1161. doi: 10.3390/jof8111161 (PMC9698672; doi:10.3390/jof8111161)
Supplement: Supplementary file 1 [file jof-08-01161-s001.zip]

Archive with 1 entries (1 files):
- jof-1940083-supplementary.pdf
